# Supplementary material for: Evolutionary genomics of epidemic visceral leishmaniasis in the Indian subcontinent
Source: eLife. 2016 Mar 22;5:e12613. doi: 10.7554/eLife.12613 (PMC4811772; doi:10.7554/eLife.12613)
Supplement: Supplementary file 1. — DNA samples are ordered according to their classification into genetic populations as described in the materials and methods section. The number after the last forward slash in the isolate name indicates when the sample was isolated from the patient in terms of months after onset of a one-month treatment. Patients were followed up for 12 months to assess treatment outcome, with a few exceptions that were lost to follow up and for which the last known outcome is shown mentioning the last recorded time point. The SSG activity index is calculated by dividing the IC50 of a specific strain by the IC50 of BPK206/0cl10 (a sensitive control included in all SSG-susceptibility tests). Activity indexes above 3 are considered to indicate SSG-resistance. MIL: Miltefosine, SSG: sodium stibogluconate, P: passage number, x: unknown number of passages between isolation and shipment to research institute for DNA preparation. DOI: http://dx.doi.org/10.7554/eLife.12613.017 [file elife-12613-supp1.xlsx]

## Sheet: Supplementary File 1
Population	DNA code	Strain name	WHO code strain	Strain in vitro SSG-susceptibility (activity index)	Strain in vitro SSG-susceptibility (R/S classification)	Strain in vitro MIL-susceptibility (IC50)	Patient SSG or MIL Treatment outcome	culture passage at time of DNA prep	date of parasite isolation	geographic origin	District, village	GSP coordinates	Average	Median	total	number	(%)	number	(%)	number	(%)	number	(%)
-	LinJPCM5	LLM-877	MHOM/SP/1998/LLM-877	-	-	-	-	-	year 1998	Spain	unknown	unkown	59.45	54	35.44	33	93.1	31.72	89.5	25.43	71.8	1.29	3.6
-	LdonLV9	LV9	MHOM/ET/1967/LV9	-	-	-	-	-	year 1967	Ethiopia	unknown	unknown	63.12	58	31.93	29.34	91.9	28.52	89.3	26.75	83.8	0.82	2.6
ISC1	BPK156A1	BPK156/0	MHOM/NP/2002/BPK156/0	-	-	-	SSG definite cure	P18	October 2002	East Nepal	Bhojpur, Yampang	27° 14' 50.2794" N 87° 10' 20.6034" E	43.7701	40	20.03	19.38	96.7	19.14	95.6	18.4	91.9	0.24	1.2
ISC1	BPK406A1	BPK406/6cl7	MHOM/NP/2009/BPK406/6 clone 7	-	-	-	MIL relapse	P36(8)	November 2009	East Nepal	Sunsari, Chatara	26° 51' 00.58'' N 87° 10' 00.00'' E	34.2934	31	17.63	17.36	98.5	17.13	97.1	14.89	84.4	0.24	1.3
ISC1	BPK411A1	BPK411/0	MHOM/NP/2009/BPK411/0	-	-	1.8	MIL relapse	P14	June 2009	East Nepal	Sunsari, Dharan	26° 49' 00.00''N 87°17'00.00'' E	48.4632	43	21.76	21.41	98.4	21.25	97.7	20.7	95.1	0.16	0.7
ISC1	BPK413A1	BPK413/0	MHOM/NP/2009/BPK413/0	-	-	1.16	MIL relapse	P16	June 2009	East Nepal	Sunsari, Dharan	26° 49' 00.00''N 87°17'00.00'' E	39.2965	35	18.33	17.55	95.7	17.24	94	16.75	91.4	0.31	1.7
ISC1	BPK512A1	BPK512/0cl9	MHOM/NP/2010/BPK512/0 clone 9	-	-	-	MIL relapse	P24(7)	January 2010	East Nepal	Jhapa, Kundanbari	26° 43' 24.708" N 87° 57' 18.6114" E	67.22	60	33.27	32.92	98.9	32.6	98	29.19	87.7	0.32	1
ISC1	BPK519B2	BPK519/12	MHOM/NP/2011/BPK519/12	-	-	-	MIL relapse	P22	February 2011	East Nepal	Sunsari, Aurabani	26° 34' 1.0698" N 87° 12' 0" E	54.9151	49	18.92	18.41	97.3	18.18	96.1	17.66	93.4	0.23	1.2
ISC1	BPK594A1	BPK594/0	MHOM/NP/2011/BPK594/0	-	-	5.04	MIL definite cure	P26	January 2011	East Nepal	Saptari, Bisahariya	26° 29' 22.6674" N 86° 46' 30.612" E	38.0929	34	16.88	16.39	97.1	16.18	95.8	15.72	93.1	0.21	1.3
ISC1	BPK604A1	BPK604/0	MHOM/NP/2011/BPK604/0	-	-	-	-	P20	February 2011	North Nepal	Khotang, Phaktang	26° 57' 31.68" N 86° 44' 57.912" E	70.227	64	23.84	23.38	98.1	23.18	97.2	22.52	94.5	0.2	0.8
ISC1	BPK612A1	BPK612/0	MHOM/NP/2011/BPK612/0	-	-	2.16	MIL definite cure	P27	March 2011	North Nepal	Sankhuwasabha, Ankhibhai	27° 12' 34.02" N 87° 17' 5.9994" E	76.8039	66	25.69	25.45	99.1	25.32	98.6	24.67	96	0.13	0.5
ISC1	BPK623A1	BPK623/0	MHOM/NP/2011/BPK623/0	-	-	8.32	-	P18	May 2011	East Nepal	Saptari, Fatepur	26° 43' 0.1194" N 86° 55' 0.1272" E	72.581	65	25.03	24.37	97.3	24.05	96.1	23.34	93.2	0.32	1.3
ISC1	BPK648A1	BPK648/0	MHOM/NP/2011/BPK648/0	-	-	-	MIL relapse	P18	July 2011	Northern Nepal	Sankhuwasabha, Aakhibhui	27° 12' 34.02" N 87° 17' 5.9994" E	77.1713	72	26.15	25.68	98.2	25.47	97.4	24.78	94.8	0.22	0.8
ISC10	BHU1137A1	BHU1113/7	MHOM/IN/2010/BHU1113/7	-	-	3.2289	-	P6	September 2010	India	Bihar, Muzaffarpur, Motiour, nariyar Panapur	unknown	90.6602	84	33.69	31.23	92.7	30.21	89.7	28.57	84.8	1.02	3
ISC10	BHU783A1	BHU783/0	MHOM/IN/2010/BHU783/0	-	-	3.7002	MIL definite cure	Px+1	January 2010	India	Bihar,Muzaffarpur, Dhanaiya, Sahebganj, Dhanaiya	unknown	48.4416	44	16.32	15.96	97.8	15.8	96.8	15.23	93.3	0.17	1
ISC2	BD09	BD09	MHOM/BD/2006/BD09	-	-	-	-	unknown	year 2006	Bangladesh	Muktagacha	unknown	75.55	68	28.21	26.52	94	25.75	91.3	23.94	84.9	0.77	2.7
ISC2	BD12	BD12	MHOM/BD/2006/BD12	-	-	-	-	unknown	year 2006	Bangladesh	Fulbaria	unknown	81.83	73	30.84	28.64	92.9	27.82	90.2	25.94	84.1	0.82	2.7
ISC2	BD14	BD14	MHOM/BD/2006/BD14	-	-	-	-	unknown	year 2006	Bangladesh	Fulbaria	unknown	111.01	97	40.21	37.33	92.8	36.41	90.6	34.99	87	0.92	2.3
ISC2	BD15	BD15	MHOM/BD/2006/BD15	-	-	-	-	unknown	year 2006	Bangladesh	Guforgaon	unknown	89.04	80	31.5	30.04	95.4	29.53	93.7	28.15	89.4	0.52	1.6
ISC2	BD17	BD17	MHOM/BD/2006/BD17	-	-	-	-	unknown	year 2006	Bangladesh	Fulbaria	unknown	82.47	73	30.35	28.68	94.5	28.06	92.5	26.25	86.5	0.61	2
ISC2	BD21	BD21	MHOM/BD/2006/BD21	-	-	-	-	unknown	year 2006	Bangladesh	Fulbaria	unknown	87.1	78	29.49	28.54	96.8	28.18	95.6	27.31	92.6	0.36	1.2
ISC2	BD24	BD24	MHOM/BD/2006/BD24	-	-	-	-	unknown	year 2006	Bangladesh	Fulbaria	unknown	100.61	90	35.75	33.5	93.7	32.79	91.7	31.67	88.6	0.71	2
ISC2	BD25	BD25	MHOM/BD/2006/BD25	-	-	-	-	unknown	year 2006	Bangladesh	Fulbaria	unknown	98.43	88	34.36	32.62	94.9	32.01	93.2	30.98	90.2	0.62	1.8
ISC3	BHU1139A1	BHU1139/0	MHOM/IN/2010/BHU1139/0	-	-	-	-	P6	September 2010	India	Uttar Paradesh, Jaunpur	unknown	49.0679	43	18.48	17.85	96.6	17.52	94.8	15.86	85.8	0.33	1.8
ISC3	BPK066A1	BPK066/0	MHOM/NP/2002/BPK066/0	-	-	-	SSG definite cure	Px +7	May 2002	East Nepal	Sunsari, Aurabani	26° 34' 1.0698" N 87° 12' 0" E	41.272	38	18.43	18.12	98.3	17.99	97.6	17.32	94	0.13	0.7
ISC3	BPK507A1	BPK507/0	MHOM/NP/2009/BPK507/0	-	-	-	MIL definite cure	P24	December 2009	East Nepal	Jhapa, Topgachi	26° 37' 31.296" N 87° 44' 22.4154" E	46.2347	42	15.84	15.37	97	15.14	95.6	14.56	91.9	0.23	1.5
ISC3	BPK515A1	BPK515/0	MHOM/NP/2010/BPK515/0	-	-	5.04	-	P11	February 2010	East Nepal	Jhapa, Baundange	unknown	36.8798	34	16.54	16.27	98.4	16.14	97.6	15.71	94.9	0.13	0.8
ISC3	BPK518A1	BPK518/0	MHOM/NP/2010/BPK518/0	-	-	3.42	MIL defaulter	P18	February 2010	East Nepal	Morang, Nayabazar	unknown	35.6564	32	16.3	15.92	97.6	15.75	96.6	15.26	93.6	0.17	1
ISC3	BPK519A1	BPK519/0	MHOM/NP/2010/BPK519/0	-	-	3.27	MIL relapse	P17	February 2010	East Nepal	Sunsari, Aurabani	26° 34' 1.0698" N 87° 12' 0" E	33.4249	30	14.9	14.7	98.6	14.6	98	14.24	95.5	0.09	0.6
ISC3	NEP123A1	NEP123/6	MHOM/NP/2004/NEP123/6	-	-	4.7	MIL relapse	P17	year 2004	East Nepal	Sunsari, Amahibelaha	26° 27' 3.2148" N 87° 12' 54" E	46.1897	41	20.71	20.24	97.8	20.06	96.9	19.37	93.5	0.19	0.9
ISC4	BHU1146A1	BHU1146/0	MHOM/IN/2010/BHU1146/0	-	-	5.1146	MIL relapse	P6	October 2010	India	Bihar, Muzaffarpur, Aurai, Ratwara	unknown	62.3349	57	21.15	20.73	98	20.52	97	19.63	92.8	0.2	1
ISC4	BPK090A1	BPK090/0cl4	MHOM/NP/2002/BPK090/0 clone 4	-	-	-	SSG definite cure	P24(5)	June 2002	East Nepal	Sunsari, Itahari	26° 43' 4.71" N 87° 17' 43.64" E	28.2264	25	12.58	12.37	98.3	12.26	97.5	11.81	93.9	0.11	0.9
ISC4	BPK208A1	BPK208/0cl2	MHOM/NP/2003/BPK208/0 clone 2	-	-	27.5	-	P25(6)	April 2003	East Nepal	Sunsari, Itahari	26° 43' 4.71" N 87° 17' 43.64" E	22.618	20	10.63	10.07	94.7	9.82	92.3	9.47	89.1	0.26	2.4
ISC4	BPK274A1	BPK274/0cl5	MHOM/NP/2003/BPK274/0 clone 5	-	-	11.5	SSG definite cure	Px+7(1)	August 2003	East Nepal	Sunsari, Itahari	26° 43' 4.71" N 87° 17' 43.64" E	19.3592	18	8.76	8.53	97.3	8.41	95.9	8.11	92.5	0.12	1.4
ISC4	BPK276A1	BPK276/0cl6	MHOM/NP/2003/BPK276/0 clone 6	-	-	-	SSG definite cure	P13(1)	August 2003	East Nepal	Sunsari, Itahari	26° 43' 4.71" N 87° 17' 43.64" E	28.058	24	12.49	12.25	98.1	12.13	97.1	11.75	94.1	0.12	1
ISC4	BPK279A1	BPK279/0cl6	MHOM/NP/2003/BPK279/0 clone 6	-	-	-	SSG definite cure	P13(4)	August 2003	East Nepal	Morang, Sanischare	26° 38' 48.86" N 87° 32' 58.98" E	34.7045	31	15.84	15.27	96.4	15.01	94.8	14.54	91.8	0.26	1.6
ISC4	BPK293A1	BPK293/0	MHOM/NP/2003/BPK293/0	-	-	-	SSG definite cure	P17	September 2003	East Nepal	Sunsari, Inaruwa	26° 36' 50.39'' N 87°10'18.45'' E	45.7435	40	20.66	20.27	98.1	20.11	97.3	19.21	93	0.16	0.8
ISC4	BPK455A1	BPK455/0cl2	MHOM/NP/2009/BPK455/0 clone 2	-	-	-	MIL relapse	P29(4)	August 2009	East Nepal	Morang, Sundarpur	26°39'30.04"N 87°18'56.17"E	41.0583	37	19.69	19.5	99	19.33	98.2	17.24	87.6	0.17	0.9
ISC4	BPK495A1	BPK495/0	MHOM/NP/2009/BPK495/0	-	-	-	MIL relapse	P35	November 2009	East Nepal	Morang, Sundarpur	26° 38' 46.4274" N 87° 18' 20.1594" E	45.7367	41	15.6	15.18	97.3	14.98	96.1	14.39	92.3	0.2	1.3
ISC4	BPK509A1	BPK509/0	MHOM/NP/2009/BPK509/0	-	-	-	-	P16	December 2009	East Nepal	Saptari, Joganiya	26° 31' 50.8434" N 86° 51' 28.476" E	40.8576	36	13.89	13.55	97.6	13.39	96.4	12.87	92.6	0.16	1.1
ISC4	BPK509B2	BPK509/2	MHOM/NP/2010/BPK509/2	-	-	-	-	P14	January 2010	East Nepal	Saptari, Joganiya	26° 31' 50.8434" N 86° 51' 28.476" E	45.9071	42	15.43	15.14	98.1	15	97.2	14.45	93.6	0.14	0.9
ISC4	BPK516A1	BPK516/0	MHOM/NP/2010/BPK516/0	-	-	3.96	-	P11	February 2010	East Nepal	Morang, Sundarpur	26°39'30.04"N 87°18'56.17"E	56.9192	52	25.55	25.09	98.2	24.88	97.4	24.27	95	0.21	0.8
ISC4	BPK526A1	BPK526/0	MHOM/NP/2010/BPK526/0	-	-	2.47	MIL relapse	P16	March 2010	East Nepal	Morang, Sundarpur	26°39'30.04"N 87°18'56.17"E	43.6192	38	20	19.4	97	19.15	95.7	18.62	93.1	0.25	1.2
ISC5	BHU1042A1	BHU1042/1	MHOM/IN/2010/BHU1042/1	-	-	10.8453	MIL definite cure	P6	May 2010	India	Bihar, Muzaffarpur, Dewariya, Paru, Dewariya Kothi	unknown	147.46	128	53.97	50.45	93.5	49.05	90.9	46.81	86.7	1.4	2.6
ISC5	BHU1080A1	BHU1080/1	MHOM/IN/2010/BHU1080/1	-	-	-	MIL definite cure	P6	June 2010	India	Bihar, Muzaffarpur, Sohashi, Devaria Kothi, Chand Kewari	unknown	82.2	74	30.48	28.16	92.4	27.24	89.4	26.06	85.5	0.91	3
ISC5	BHU1081A1	BHU1081/0	MHOM/IN/2010/BHU1081/0	-	-	-	MIL definite cure	P6	June 2010	India	Bihar, Muzaffarpur, Kerma, Kudhani, Kerma	unknown	127.06	112	42.69	41.8	97.9	41.43	97	40.2	94.2	0.37	0.9
ISC5	BHU1104A1	BHU1104/0	MHOM/IN/2010/BHU1104/0	-	-	2.1341	MIL relapse	P6	August 2010	India	Bihar, Dharbhanga, Ladora, Simri, Harpur Hanuman Nagar	unknown	67.1441	61	23.2	22.36	96.4	21.99	94.8	21.13	91.1	0.37	1.6
ISC5	BHU1163A1	BHU1163/4	MHOM/IN/2010/BHU1163/4	-	-	7.8617	-	P6	October 2010	India	Bihar, Muzaffarpur, Karnaul, sahebganj, Baluahi Sikandar	unknown	56.2385	49	19.75	18.95	96	18.59	94.1	17.73	89.8	0.36	1.8
ISC5	BHU1164A1	BHU1164/4	MHOM/IN/2010/BHU1164/4	-	-	-	-	P6	October 2010	India	Bihar, Muzaffarpur, Jaitpur, Karza, Amitha Panapur	unknown	50.8491	46	17.75	17.18	96.8	16.93	95.4	16.02	90.3	0.26	1.4
ISC5	BHU1216A1	BHU1216/0	MHOM/IN/2011/BHU1216/0	-	-	-	-	P6	June 2011	India	Bihar, Muzaffarpur, saraiya, naya tola mohammadpur	unknown	51.6863	47	17.37	17.15	98.8	17.03	98.1	16.27	93.7	0.12	0.7
ISC5	BHU171A1	BHU171/0	MHOM/IN/2005/BHU171/0	-	-	-	SSG definite cure	Px+2	November 2005	India	Bihar, Muzaffarpur, Chajan, Kudhani, Chajan	unknown	82.5252	71	28.01	27.15	96.9	26.77	95.6	25.98	92.8	0.38	1.4
ISC5	BHU172A1	BHU172/0	MHOM/IN/2005/BHU172/0	-	-	-	-	Px+2	December 2005	India	Uttar Pradesh, Varanasi	unknown	97.2108	84	32.61	31.98	98	31.71	97.2	30.62	93.9	0.27	0.8
ISC5	BHU180A1	BHU180/0	MHOM/IN/2006/BHU180/0	-	-	-	-	Px+2	February 2006	India	Bihar, Vaishali, Bhagwanpur, Sahtha	unknown	55.4893	48	18.51	18.15	98.1	17.99	97.2	17.46	94.4	0.16	0.9
ISC5	BHU188A1	BHU188/0	MHOM/IN/2006/BHU188/0	-	-	-	-	Px+2	June 2006	India	Bihar, Muzaffarpur, Pilki, Dholi Sakra, Pilki	unknown	70.2177	61	23.26	22.85	98.2	22.68	97.5	22.08	94.9	0.18	0.8
ISC5	BHU198A1	BHU198/0	MHOM/IN/2006/BHU198/0	-	-	-	-	Px+2	July 2006	India	Bihar, Muzaffarpur, Sahebganj, Jita Chapra	unknown	57.9387	52	19.61	19.24	98.1	19.06	97.2	18.25	93.1	0.18	0.9
ISC5	BHU210A1	BHU210/0	MHOM/IN/2006/BHU210/0	-	-	-	-	Px+2	August 2006	India	Bihar, Muzaffarpur, Dewariya, Darphari	unknown	59.2611	51	20.11	19.86	98.8	19.75	98.2	19.1	95	0.12	0.6
ISC5	BHU213A1	BHU213/0	MHOM/IN/2006/BHU213/0	-	-	-	-	Px+2	August 2006	India	Bihar, Sitamadhi, Belsand, madhkaul	unknown	50.3823	44	17.13	16.87	98.5	16.74	97.7	16.21	94.7	0.13	0.8
ISC5	BHU215A1	BHU215/0	MHOM/IN/2006/BHU215/0	-	-	-	-	Px+2	August 2006	India	Bihar, Muzaffarpur, Bishunpur patti, saraia, Bishunpur Basant	unknown	46.9072	41	16.14	15.82	98	15.66	97.1	15.11	93.6	0.16	1
ISC5	BHU239A1	BHU239/0	MHOM/IN/2006/BHU239/0	-	-	-	-	Px+2	November 2006	India	Bihar, Muzaffarpur, Susta, Maniyari, Bishunpur Gidha	unknown	52.5305	48	17.49	17.23	98.5	17.09	97.7	16.56	94.7	0.13	0.8
ISC5	BHU241A1	BHU241/0	MHOM/IN/2006/BHU241/0	-	-	-	-	Px+2	November 2006	India	Bihar, Muzaffarpur, Nirpur, Sahebganj, Jita Chapra	unknown	77.7303	66	25.92	25.57	98.6	25.4	98	24.52	94.6	0.16	0.6
ISC5	BHU254A1	BHU254/0	MHOM/IN/2006/BHU254/0	-	-	-	-	Px+2	December 2006	India	Bihar, Muzaffarpur, Pokhraira, Saraiya, Ramkrishan Dubiyahi	unknown	88.5952	76	29.98	29.54	98.5	29.34	97.9	28.01	93.4	0.2	0.7
ISC5	BHU267A1	BHU267/0	MHOM/IN/2007/BHU267/0	-	-	-	-	Px+2	January 2007	India	Bihar, Muzaffarpur, Kerma, Kudhani, Kerma	unknown	80.3749	74	28.61	27.35	95.6	26.77	93.6	25.4	88.8	0.58	2
ISC5	BHU268A1	BHU268/0	MHOM/IN/2007/BHU268/0	-	-	-	-	Px+2	January 2007	India	Bihar, Muzaffarpur, Barkagaon, Karja, Kathan	unknown	82.7529	71	27.84	27.28	98	27.03	97.1	26.11	93.8	0.24	0.9
ISC5	BHU269A1	BHU269/0	MHOM/IN/2007/BHU269/0	-	-	-	-	Px+2	January 2007	India	Bihar, Muzaffarpur, rajwara, sahebganj	unknown	53.3083	49	18.53	18.06	97.5	17.82	96.1	16.8	90.7	0.25	1.3
ISC5	BHU271A1	BHU271/0	MHOM/IN/2007/BHU271/0	-	-	-	-	Px+2	year 2007	India	unknown	unknown	80.7062	74	28.78	27.42	95.3	26.77	93	25.43	88.4	0.65	2.3
ISC5	BHU273A1	BHU273/0	MHOM/IN/2007/BHU273/0	-	-	-	-	Px+2	year 2007	India	unknown	unknown	68.2564	63	24.52	23.32	95.1	22.75	92.8	21.52	87.7	0.57	2.3
ISC5	BHU275A1	BHU275/0	MHOM/IN/2007/BHU275/0	-	-	-	-	Px+2	October 2007	India	Bihar, Muzaffarpur, Nariyarpur, Motipur, Nariyarpur	unknown	62.0919	57	24.25	21.96	90.5	20.95	86.4	19.62	80.9	1	4.1
ISC5	BHU278A1	BHU278/0	MHOM/IN/2007/BHU278/0	-	-	-	-	Px+2	February 2007	India	Bihar, Muzaffarpur, Kurhani, Sumera	unknown	52.8057	47	17.61	17.5	99.4	17.43	99	16.64	94.5	0.07	0.4
ISC5	BHU281A1	BHU281/0	MHOM/IN/2007/BHU281/0	-	-	-	-	Px+2	February 2007	India	Bihar, Muzaffarpur, Kurhani, Ladura Pakri	unknown	44.1996	39	14.92	14.8	99.2	14.73	98.7	13.93	93.3	0.07	0.5
ISC5	BHU293A1	BHU293/0	MHOM/IN/2007/BHU293/0	-	-	-	-	Px+2	February 2007	India	Bihar, Muzaffarpur, Turki, Minapur, Nariyar Panapur	unknown	60.456	54	22.15	20.75	93.7	20.13	90.9	19.08	86.2	0.61	2.8
ISC5	BHU296A1	BHU296/0	MHOM/IN/--/BHU296/0	-	-	-	-	unknown	unknown	India	unknown	unknown	37.9041	34	12.84	12.63	98.4	12.52	97.5	12.18	94.8	0.11	0.8
ISC5	BHU297A1	BHU297/0	MHOM/IN/2007/BHU297/0	-	-	-	-	Px+2	February 2007	India	unknown	unknown	76.9836	67	25.77	25.33	98.3	25.13	97.5	24.29	94.3	0.2	0.8
ISC5	BHU315A1	BHU315/0	MHOM/IN/2007/BHU315/0	-	-	-	-	Px+2	June 2007	India	Bihar, Muzaffarpur, fatiyabad, Paru	unknown	67.9847	62	23.39	22.94	98.1	22.7	97.1	21.52	92	0.23	1
ISC5	BHU339A1	BHU339/0	MHOM/IN/2007/BHU339/0	-	-	-	-	Px+2	August 2007	India	Bihar, Muzaffarpur, saraiya, bakhra, Visunpur Basaitha	unknown	69.4346	63	23.38	23.07	98.7	22.91	98	21.94	93.9	0.16	0.7
ISC5	BHU800A1	BHU800/1	MHOM/IN/2010/BHU800/1	-	-	-	MIL definite cure	Px+1	January 2010	India	Bihar,Muzaffarpur, sahebganj, rajwara, Rajwara purvi tola	unknown	58.1516	53	20.87	19.93	95.5	19.49	93.4	18.39	88.2	0.44	2.1
ISC5	BHU850A1	BHU850/0	MHOM/IN/2010/BHU850/0	-	-	-	MIL definite cure	Px+1	March 2010	India	Bihar, Muzaffarpur, Patahi, Karza, Pakri Pakohi	unknown	57.7195	53	19.35	19.13	98.8	19.02	98.2	18.14	93.7	0.11	0.6
ISC5	BHU975A1	BHU975/0	MHOM/IN/2010/BHU975/0	-	-	1.6443	MIL definite cure	Px+1	April 2010	India	Bihar, Muzaffarpur, Pakri, Kudhani, Ladaura	unknown	123.4	113	44.22	41.68	94.3	40.58	91.8	39.09	88.4	1.1	2.5
ISC5	BHU994A1	BHU994/1	MHOM/IN/2010/BHU994/1	-	-	5.931	MIL definite cure	Px+1	May 2010	India	Bihar, Muzaffarpur, Jalalpur, Mushari, Baikatpur	unknown	108.26	94	37.02	35.69	96.4	35.19	95.1	34.24	92.5	0.5	1.4
ISC5	BPK177A1	BPK177/0cl7	MHOM/NP/2002/BPK177/0 clone 7	-	-	7.9	SSG relapse	P21(1)	December 2002	West Nepal	Dhanusa, Sarsa	26°46'41.94"N 86° 5'32.59"E	34.6337	31	16.01	15.32	95.7	15.01	93.8	14.5	90.6	0.32	2
ISC5	BPK275B2	BPK275/1cl3	MHOM/NP/2003/BPK275/1 clone 3	-	-	-	SSG non response	P28(11)	September 2003	East Nepal	Morang, Schanischare	26° 38' 48.86" N 87° 32' 58.98" E	47.8675	41	17.53	16.32	93.1	15.76	89.9	15.06	85.9	0.56	3.2
ISC5	BPK498A1	BPK498/0	MHOM/NP/2009/BPK498/0	-	-	2.42	-	P37	November 2009	East Nepal	Morang, Katahari	unknown	36.9228	34	16.53	16.3	98.6	16.18	97.9	15.76	95.3	0.11	0.7
ISC5	BPK649A1	BPK649/0	MHOM/NP/2011/BPK649/0	-	-	2.54	MIL definite cure	P14	August 2011	Central nepal	Rautahat, Paurahi	27° 8' 36.528" N 85° 26' 58.56" E	69.0669	62	23.42	23.06	98.5	22.87	97.7	22.2	94.8	0.19	0.8
ISC5	NEP098A1	NEP098/6	MHOM/NP/2004/NEP098/6	-	-	5.08	MIL relapse	P15	year 2004	East Nepal	Siraha, Lahan	26° 43' 0.1194" N 86° 28' 59.8764" E	48.1746	43	22.28	21.43	96.2	21.08	94.6	20.22	90.8	0.35	1.6
ISC6	BPK077A1	BPK077/0cl5	MHOM/NP/2002/BPK077/0 clone 5	-	-	-	SSG non response	P25(6)	June 2002	West Nepal	Saptari, Phattepur	26° 43' 03.07'' N 86° 57' 00.43'' E	25.6014	23	12.49	12.33	98.7	12.18	97.6	10.74	86	0.14	1.1
ISC6	BPK181A1	BPK181/0cl1	MHOM/NP/2003/BPK181/0 clone 1	-	-	1.7	SSG relapse	P29(7)	January 2003	East Nepal	Sunsari, Dumraha	26°40'13.64"N 87°12'12.78"E	41.0406	37	19.33	19.13	99	18.96	98.1	17.21	89	0.17	0.9
ISC6	BPK181B2	BPK181/12	MHOM/NP/2003/BPK181/12	-	-	-	SSG relapse	P15	November 2003	East Nepal	Sunsari, Dumraha	26°40'13.64"N 87°12'12.78"E	41.0094	37	19.31	18.35	95	17.96	93	17.2	89.1	0.39	2
ISC6	BPK295A1	BPK295/0cl6	MHOM/NP/2003/BPK295/0 clone 6	-	-	-	SSG cure at month 1	P16(1)	September 2003	West Nepal	Siraha, Pipra	26° 43' 48'' N 86° 31' 52''E	42.188	37	20.88	19.1	91.5	18.3	87.6	17.65	84.5	0.8	3.8
ISC6	BPK375A1	BPK375/0	MHOM/NP/2004/BPK375/0	-	-	0.8	-	P17	year 2004	Nepal	unknown	unknown	31.1682	28	14.76	14	94.9	13.7	92.8	13.31	90.2	0.31	2.1
ISC6	BPK433A1	BPK433/0	MHOM/NP/2009/BPK433/0	-	-	1.93	MIL relapse	P14	July 2009	East Nepal	Sunsari, Duhabi	unknown	32.8409	30	14.95	14.53	97.2	14.36	96	13.95	93.3	0.17	1.1
ISC6	BPK491A1	BPK491/0	MHOM/NP/2009/BPK491/0	-	-	2.9	MIL definite cure	P21	November 2009	East Nepal	Saptari, Odhara	26° 44' 6.6834" N 86° 57' 51.624" E	41.2758	38	18.54	18.23	98.4	18.09	97.6	17.58	94.8	0.14	0.8
ISC6	BPK497A1	BPK497/0	MHOM/NP/2009/BPK497/0	-	-	5.32	MIL definite cure	P16	November 2009	East Nepal	Saptari, Diwan	unknown	34.9202	31	15.62	15.41	98.7	15.31	98	14.87	95.2	0.1	0.6
ISC6	BPK499A1	BPK499/0	MHOM/NP/2009/BPK499/0	-	-	-	MIL definite cure	P16	November 2009	East Nepal	Saptari, Odhara	26° 44' 6.6834" N 86° 57' 51.624" E	41.5216	38	14.49	13.93	96.1	13.67	94.3	13.06	90.2	0.27	1.8
ISC6	BPK502A1	BPK502/0	MHOM/NP/2009/BPK502/0	-	-	2.12	MIL cure at month 3	P12	December 2009	East Nepal	Sunsari, Hansposa	unknown	32.8734	30	14.68	14.45	98.5	14.35	97.7	14	95.4	0.11	0.7
ISC6	BPK505A1	BPK505/0	MHOM/NP/2009/BPK505/0	-	-	-	-	P22	December 2009	East Nepal	Sunsari, Ramnagar	26° 29' 53.6274" N 87° 1' 39.036"E	40.3395	36	14.01	13.49	96.2	13.24	94.5	12.69	90.6	0.25	1.8
ISC6	BPK506A1	BPK506/0	MHOM/NP/2009/BPK506/0	-	-	0.99	MIL relapse	P24	December 2009	East Nepal	Saptari, Bhogwatupur	unknown	37.9962	34	17.1	16.83	98.5	16.71	97.7	16.23	94.9	0.12	0.7
ISC6	BPK520A1	BPK520/0	MHOM/NP/2010/BPK520/0	-	-	2.57	MIL definite cure	P16	February 2010	East Nepal	Morang, Sundarpur	26°39'30.04"N 87°18'56.17"E	26.5877	24	11.88	11.68	98.4	11.6	97.7	11.31	95.2	0.08	0.7
ISC6	BPK530A1	BPK530/0	MHOM/NP/2010/BPK530/0	-	-	2.59	MIL relapse	P18	March 2010	East Nepal	Saptari, Manaha	unknown	23.2449	21	10.47	10.23	97.7	10.13	96.8	9.85	94.1	0.1	0.9
ISC6	BPK562A1	BPK562/0	MHOM/NP/2010/BPK562/0	-	-	1.72	MIL relapse	P15	June 2010	East Nepal	Saptari, Odraha	26°41'16.27"N 86°56'24.17"E	48.9821	45	9.71	9.41	96.9	9.28	95.6	9.02	92.8	0.13	1.3
ISC6	BPK569A1	BPK569/0	MHOM/NP/2010/BPK569/0	-	-	1.59	MIL relapse	P17	July 2010	East Nepal	Saptari, Negada	unknown	21.2618	19	17.75	17.09	96.3	16.81	94.7	16.21	91.3	0.28	1.6
ISC6	BPK619A1	BPK619/0	MHOM/NP/2011/BPK619/0	-	-	2.48	MIL cure at month 1	P18	April 2011	East/Northern Nepal	Khotang, Suntale	26° 57' 31.68" N 86° 41' 39.1194" E	69.6085	63	24.15	23.43	97	23.09	95.6	22.39	92.7	0.34	1.4
ISC6	BPK650A1	BPK650/0	MHOM/NP/2011/BPK650/0	-	-	4.14	-	P16	August 2011	East Nepal	Saptari, Fatepur	26° 43' 0.1194" N 86° 55' 0.1272" E	64.1968	58	21.75	21.36	98.2	21.17	97.3	20.57	94.6	0.19	0.9
ISC6	NEP021A1	NEP021/6cl6	MHOM/NP/2004/NEP021/6 clone6	-	-	-	MIL relapse	P28(5)	year 2004	East Nepal	Saptari, Parsabani	26° 36' 40.4634" N 86° 46' 41.736" E	30.8855	28	15.68	15.52	99	15.38	98.1	12.97	82.7	0.14	0.9
ISC6	NEP053A1	NEP052/3	MHOM/NP/2004/NEP052/3	-	-	12.34	MIL relapse	P17	year 2004	East Nepal	Saptari, Jagatpur	26° 37' 26.904" N 86° 55' 15.888" E	44.9915	40	21.02	20.04	95.3	19.63	93.4	18.88	89.8	0.41	2
ISC6	NEP107A1	NEP107/6	MHOM/NP/2004/NEP107/6	-	-	14.5	MIL relapse	P15	year 2004	East Nepal	Saptari, Portaha	26° 32' 27.6" N 86° 52' 47.9892" E	45.7995	40	20.87	20.22	96.9	19.97	95.7	19.23	92.1	0.26	1.2
ISC7	BHU200A1	BHU200/0	MHOM/IN/2006/BHU200/0	-	-	-	-	Px+2	July 2006	India	Bihar, Muzaffarpur, Gorigama DIH, Karja, Fanda	unknown	91.3851	82	31.03	30.03	96.8	29.57	95.3	28.72	92.6	0.46	1.5
ISC7	BHU201A1	BHU201/0	MHOM/IN/2006/BHU201/0	-	-	-	-	Px+2	July 2006	India	Bihar, Muzaffarpur, Fanda, Karja, Gorigama Dih	unknown	124.607	111	43.61	42.62	97.7	42.18	96.7	40.94	93.9	0.44	1
ISC7	BHU202A1	BHU202/0	MHOM/IN/2006/BHU202/0	-	-	-	-	Px+2	July 2006	India	Bihar, Muzaffarpur, Fanda, Karja, Gorigama Dih	unknown	49.8218	45	17.02	16.75	98.4	16.61	97.6	16.01	94.1	0.14	0.8
ISC7	BHU205A1	BHU205/0	MHOM/IN/2006/BHU205/0	-	-	-	-	Px+2	August 2006	India	Bihar, Muzaffarpur, Dewariya, Paru, Darphari	unknown	49.6528	45	17.03	16.73	98.2	16.57	97.3	15.96	93.7	0.16	0.9
ISC7	BHU216A1	BHU216/0	MHOM/IN/2006/BHU216/0	-	-	-	-	Px+2	August 2006	India	Bihar, Muzaffarpur, Dewariya, Darphari	unknown	58.1088	52	19.49	19.32	99.1	19.22	98.6	18.65	95.7	0.09	0.5
ISC7	BHU220A1	BHU220/0	MHOM/IN/2006/BHU220/0	-	-	-	-	Px+2	September 2006	India	Bihar, Muzaffarpur, saraiya, bhakhra	unknown	43.5023	40	17.07	15.61	91.4	14.96	87.6	14	82	0.65	3.8
ISC7	BHU222A1	BHU222/0	MHOM/IN/2006/BHU222/0	-	-	-	-	Px+2	September 2006	India	Bihar, Muzaffarpur, Pratappur, Karza, chainpur	unknown	38.0171	34	13.28	12.95	97.5	12.77	96.2	12.25	92.2	0.18	1.3
ISC7	BHU224A1	BHU224/0	MHOM/IN/2006/BHU224/0	-	-	-	-	Px+2	September 2006	India	Bihar, Muzaffarpur,Jita Chapra, Sahebganj	unknown	44.8847	41	17.25	16.84	97.6	16.6	96.2	14.43	83.7	0.23	1.4
ISC7	BHU230A1	BHU230/0	MHOM/IN/2006/BHU230/0	-	-	-	-	Px+2	September 2006	India	Bihar, Muzaffarpur, Pratappur, Karza, chainpur	unknown	49.5014	45	17.72	17.04	96.2	16.74	94.5	15.95	90	0.3	1.7
ISC7	BHU233A1	BHU233/0	MHOM/IN/2006/BHU233/0	-	-	-	-	Px+2	October 2006	India	Bihar, Muzaffarpur, Kurhani, Kerma	unknown	47.7331	43	16.31	16.07	98.5	15.94	97.8	15.32	94	0.13	0.8
ISC7	BHU234A1	BHU234/0	MHOM/IN/2006/BHU234/0	-	-	-	-	Px+2	October 2006	India	Bihar, Muzaffarpur, Chainpur , Karja, Partapur	unknown	47.2353	43	16.1	15.87	98.6	15.75	97.8	15.17	94.2	0.12	0.8
ISC7	BHU238A1	BHU238/0	MHOM/IN/2006/BHU238/0	-	-	-	-	Px+2	October 2006	India	Bihar, Muzaffarpur, Baruraj,laximinia	unknown	48.7792	44	16.54	16.32	98.7	16.21	98	15.67	94.7	0.11	0.7
ISC7	BHU242A1	BHU242/0	MHOM/IN/2006/BHU242/0	-	-	-	-	Px+2	November 2006	India	Bihar, Muzaffarpur, Birahima, Sahebganj, Jita Chapra	unknown	80.4289	72	26.76	26.46	98.9	26.3	98.3	25.36	94.8	0.16	0.6
ISC7	BHU250A1	BHU250/0	MHOM/IN/2006/BHU250/0	-	-	-	-	Px+2	November 2006	India	Bihar, Muzaffarpur, Jasauli Pakri, Baruraj, Mahadipur	unknown	77.9018	70	26.19	25.84	98.6	25.65	97.9	24.6	93.9	0.18	0.7
ISC7	BHU283A1	BHU283/0	MHOM/IN/2007/BHU283/0	-	-	-	-	Px+2	June 2007	India	Bihar, Muzaffarpur, Pathahi, Karja, Pakri Pakohi	unknown	66.9817	61	22.63	22.33	98.7	22.17	97.9	21.19	93.6	0.17	0.7
ISC7	BHU298A1	BHU298/0	MHOM/IN/2007/BHU298/0	-	-	-	MIL definite cure	Px+2	February 2007	India	Bihar, Muzaffarpur, Sahebganj, rajwara	unknown	47.9576	44	18.43	17.16	93.1	16.61	90.1	15.21	82.5	0.55	3
ISC7	BHU301A1	BHU301/0	MHOM/IN/2007/BHU301/0	-	-	-	-	Px+2	February 2007	India	Bihar, Muzaffarpur, Birbaliya, Baruraj, Tola Muza	unknown	70.9754	64	24.86	24.1	97	23.73	95.5	22.44	90.2	0.37	1.5
ISC7	BHU798A1	BHU798/0	MHOM/IN/2010/BHU798/0	-	-	2.8677	MIL relapse	Px+1	January 2010	India	Bihar,Rupan	unknown	59.2179	54	20.45	19.79	96.8	19.51	95.4	18.68	91.3	0.29	1.4
ISC7	BHU808A1	BHU808/0	MHOM/IN/2010/BHU808/0	-	-	3.1546	MIL relapse	Px+1	February 2010	India	Bihar,Muzaffarpur,Baruraj , Chaur Ghata, Bakhari	unknown	58.5694	54	19.82	19.45	98.1	19.28	97.3	18.48	93.3	0.17	0.9
ISC7	BHU824A1	BHU824/0	MHOM/IN/2010/BHU824/0	-	-	2.7596	MIL relapse	Px+1	February 2010	India	Bihar,Muzaffarpur,Bochaha, Chambuk,Wazidpur	unknown	53.1559	49	18.42	17.9	97.2	17.65	95.8	16.79	91.2	0.25	1.4
ISC7	BHU889A1	BHU889/0	MHOM/IN/2010/BHU889/0	-	-	-	MIL relapse	Px+1	March 2010	India	Bihar, Muzaffarpur, Paru, Saraiya, Chandan Ratwara	unknown	141.51	130	49.08	47.14	96	46.37	94.5	44.81	91.3	0.77	1.6
ISC8	BHU1052A1	BHU1052/0	MHOM/IN/2010/BHU1052/0	-	-	3.5231	MIL relapse	P6	July 2010	India	Bihar, Muzaffarpur, Marwan, Karja, Makdumpur Kodariya	unknown	145.15	132	49.91	48.35	96.9	47.68	95.5	46	92.2	0.67	1.3
ISC8	BHU1065A1	BHU1065/0	MHOM/IN/2010/BHU1065/0	-	-	8.736	MIL relapse	P6	July 2010	India	Bihar, Muzaffarpur, Marwan, Karja, Mokadampur Kodariya	unknown	41.5913	38	14.07	13.9	98.8	13.82	98.3	13.38	95.1	0.08	0.6
ISC8	BHU797A1	BHU797/0	MHOM/IN/2010/BHU797/0	-	-	2.6669	MIL relapse	Px+1	January 2010	India	Bihar,Muzaffarpur, Kalbari, Kanti, Madhuban	unknown	53.8287	50	18.61	17.99	96.7	17.72	95.2	16.91	90.9	0.27	1.5
ISC8	BHU828A1	BHU828/0	MHOM/IN/2010/BHU828/0	-	-	2.9462	MIL definite cure	Px+1	February 2010	India	Bihar, Muzaffarpur, Barji, Motipur, Baraji	unknown	116.47	106	42.59	40.29	94.6	39.12	91.9	36.98	86.8	1.16	2.7
ISC8	BHU869A1	BHU869/0	MHOM/IN/2010/BHU869/0	-	-	-	MIL definite cure	Px+1	March 2010	India	Bihar, Muzaffarpur, Rajla, Kudhani, Fatehpur	unknown	42.6	39	14.56	14.3	98.2	14.17	97.3	13.42	92.2	0.13	0.9
ISC8	BHU902A1	BHU902/1	MHOM/IN/2010/BHU902/1	-	-	4.5974	MIL relapse	Px+1	March 2010	India	Bihar, Muzaffarpur, Marwan, Karja, Mukdumpur Kodariya	unknown	49.95	46	17.07	16.62	97.4	16.4	96.1	15.73	92.1	0.22	1.3
ISC8	BHU906A1	BHU906/0	MHOM/IN/2010/BHU906/0	-	-	-	MIL cure at month 6	Px+1	March 2010	India	Bihar, Muzaffarpur, Pakri, Karja, Pakri Pakohi	unknown	43.4149	40	14.93	14.54	97.4	14.35	96.2	13.64	91.4	0.19	1.2
ISC8	BHU931A1	BHU931/0	MHOM/IN/2010/BHU931/0	-	-	3.742	MIL relapse	Px+1	March 2010	India	Bihar, Muzaffarpur, Marwan, Karja, Mokadampur Kodariya	unknown	107.39	99	37.26	36.06	96.8	35.52	95.3	34.11	91.6	0.53	1.4
ISC9	BHU1153A1	BHU1153/1	MHOM/IN/2010/BHU1153/1	-	-	10.211	MIL definite cure	P6	October 2010	India	Bihar, Sitamadhi, lalpur, Runni saidpur, kauria lalpur	unknown	52.1908	47	19.45	18.16	93.4	17.6	90.5	16.89	86.8	0.56	2.9
ISC9	BHU1199A1	BHU1199/0	MHOM/IN/2010/BHU1199/0	-	-	-	-	P6	November 2010	India	Bihar, Muzaffarpur, sabai Patti, Rampur ratan	unknown	47.6476	44	15.89	15.8	99.4	15.74	99.1	15.32	96.4	0.05	0.3
ISC9	BHU345A1	BHU345/0	MHOM/IN/2007/BHU345/0	-	-	-	-	Px+2	September 2007	India	Uttar Pradesh, Barabanki	unknown	68.4925	63	23.94	23.17	96.8	22.8	95.3	22.04	92.1	0.37	1.5
ISC9	BHU982A1	BHU982/0	MHOM/IN/2010/BHU982/0	-	-	8.7745	MIL relapse	Px+1	May 2010	India	Bihar, Muzaffarpur, Motipur, Motipur, Ajana Kot	unknown	49.77	46	16.82	16.52	98.3	16.37	97.4	15.67	93.2	0.15	0.9
ISC9	BPK157A1	BPK157/0cl5	MHOM/NP/2002/BPK157/0 clone 5	-	-	2.4	SSG definite cure	P23(7)	October 2002	East Nepal	Sunsari, Dharan	26° 49' 00.00''N 87°17'00.00'' E	31.4107	29	14.3	13.82	96.7	13.59	95.1	13.14	91.9	0.23	1.6
ISC9	BPK344A1	BPK344/0	MHOM/NP/2004/BPK344/0	-	-	0.8	-	P15	year 2004	East Nepal	Saptari, Sitapur	26° 37' 31.296" N 86° 44' 23.316" E	47.9873	42	21.7	21.14	97.4	20.91	96.4	20.15	92.9	0.23	1
ISC9	BPK345A1	BPK345/0	MHOM/NP/2004/BPK345/0	-	-	1.1	-	P17	year 2004	Nepal	unknown	unknown	29.784	26	13.45	13.15	97.8	13.03	96.9	12.67	94.2	0.12	0.9
ISC9	BPK380A1	BPK380/0	MHOM/NP/2004/BPK380/0	-	-	0.5	-	P16	year 2004	Nepal	unknown	unknown	32.4763	28	14.58	14.27	97.9	14.15	97.1	13.78	94.6	0.12	0.8
ISC9	BPK602A1	BPK602/0	MHOM/NP/2011/BPK602/0	-	-	3.5	MIL definite cure	P25	February 2011	East Nepal	Morang, Amardaha	26° 32' 8.556" N 87° 32' 45.3474" E	71.9566	65	24.64	24.09	97.8	23.83	96.7	23.17	94	0.26	1.1
ISC9	BPK608A1	BPK608/0	MHOM/NP/2011/BPK608/0	-	-	-	MIL relapse	P24	March 2011	East Nepal	Siraha, Muksar	26° 51' 14.7234" N 26° 51' 14.7234" E	76.5865	67	25.88	25.5	98.6	25.31	97.8	24.61	95.1	0.19	0.7
ISC9	BPK616A1	BPK616/0	MHOM/NP/2011/BPK616/0	-	-	3.55	MIL definite cure	P23	March 2011	East Nepal	Sunsari, Jalpapur	26° 34' 47.748" N 87° 7' 30.072" E	74.6793	66	25.27	24.9	98.5	24.71	97.8	24	95	0.19	0.8
Ungrouped	BHU1011A1	BHU1011/0	MHOM/IN/2010/BHU1011/0	-	-	5.6299	MIL relapse	P6	May 2010	India	Bihar, Muzaffarpur, Beruwa, Saraiya, Bangra Ravi	unknown	51.03	47	17.17	17.03	99.2	16.95	98.7	16.07	93.6	0.08	0.5
Ungrouped	BHU1032A1	BHU1032/0	MHOM/IN/2010/BHU1032/0	-	-	3.1751	MIL relapse	P6	June 2010	India	Bihar, Muzaffarpur, Karnaul, Sahebganj, Malhur Sikandar	unknown	46.844	43	16.17	15.71	97.2	15.51	95.9	15.05	93.1	0.21	1.3
Ungrouped	BHU1064A1	BHU1062/4	MHOM/IN/2010/BHU1062/4	-	-	13.6355	-	P6	July 2010	India	Bihar, Muzaffarpur, Chainpur, Maniyari, Chainpur	unknown	123.7	114	44.01	41.51	94.3	40.55	92.1	39.16	89	0.95	2.2
Ungrouped	BHU1092A1	BHU1092/0	MHOM/IN/2010/BHU1092/0	-	-	3.343	MIL relapse	P6	July 2010	India	Bihar, Dharbhanga, Ladora, Simri, Harpur Hanuman Nagar	unknown	102.8	97	35.34	34.18	96.7	33.7	95.3	32.56	92.1	0.48	1.4
Ungrouped	BHU274A1	BHU274/0	MHOM/IN/2007/BHU274/0	-	-	-	-	Px+2	February 2007	India	Bihar, Muzaffarpur, Partapur, Karja, Mohammadpur	unknown	60.5911	55	21.21	20.29	95.7	19.9	93.8	19.12	90.2	0.39	1.8
Ungrouped	BHU774A1	BHU774/0	MHOM/IN/2009/BHU774/0		-	4.4623	MIL definite cure	Px+3	June 2009	India	Bihar,Muzaffarpur, Barka Gaon, Karja, Madho Chapra	unknown	53.17	49	18.15	17.74	97.7	17.54	96.6	16.75	92.3	0.2	1.1
Ungrouped	BHU815A1	BHU815/0	MHOM/IN/2010/BHU815/0	-	-	7.121	MIL cure at month 6	Px+1	February 2010	India	Bihar,Muzaffarpur,Baruraj , Birhima	unknown	55.5743	51	20.27	19.1	94.2	18.59	91.7	17.55	86.6	0.51	2.5
Ungrouped	BHU844A1	BHU844/0	MHOM/IN/2010/BHU844/0	-	-	2.6056	MIL definite cure	Px+1	March 2010	India	Bihar, Muzaffarpur, Mirzapur, Ahiyapur, Patiyasa	unknown	42.9267	39	15.26	14.67	96.2	14.42	94.5	13.49	88.4	0.25	1.6
Ungrouped	BPK158A1	BPK158/0cl9	MHOM/NP/2002/BPK158/0 clone 9	-	-	-	SSG relapse	P27(6)	October 2002	East Nepal	Jhapa, Damak	26° 40' 17.55''N 87° 40' 04.71''E	39.1156	35	18.08	17.36	96	17	94	16.39	90.6	0.36	2
Ungrouped	BPK280A1	BPK280/0	MHOM/NP/2003/BPK280/0	-	-	-	-	P10	August 2003	East Nepal	Saptari, Somnath	26° 39' 52.7034" N 86° 32' 33.8634" E	40.1638	37	18.19	17.69	97.3	17.5	96.2	16.86	92.7	0.2	1.1
Ungrouped	BPK609A1	BPK609/0	MHOM/NP/2011/BPK609/0	-	-	0.76	MIL definite cure	P18	March 2011	East Nepal	Saptari, Ramnagar	26° 29' 53.6274" N 87° 1' 39.036"E	75.0858	66	25.29	24.95	98.7	24.78	98	24.1	95.3	0.17	0.7
Ungrouped	BPK615A1	BPK615/0	MHOM/NP/2011/BPK615/0	-	-	-	MIL definite cure	P24	March 2011	East Nepal	Siraha, Bastipur	26° 46' 21.324" N 86° 22' 57.9" E	67.177	59	22.7	22.38	98.6	22.22	97.9	21.6	95.2	0.16	0.7
ISC10	BHU814A1	BHU814/1cl1	MHOM/IN/2010/BHU814/1 clone 1	6.58696	R	8.528	MIL definite cure	Px+3	January 2010	India	Bihar, Muzaffarpur	26° 07' 18.51'' N 85° 22' 46.59'' E	36.66	33	17.3	17.19	99.3	17.08	98.7	15.72	90.8	0.1	0.6
ISC3	BHU872A1	BHU872/6	MHOM/IN/2010/BHU872/6	6	R	9.2321	MIL relapse	Px+1	September 2010	India	Bihar, Muzaffarpur, Motipur, Motipur, Singhwari	unknown	43.39	40	14.55	14.35	98.6	14.25	97.9	13.66	93.9	0.1	0.7
ISC4	BPK190A1	BPK190/0cl3	MHOM/NP/2003/BPK190/0 clone 3	>6	R	7.75	SSG non response	P32(19)	March 2003	East Nepal	Morang, Govindpur	26° 30' 13.92" N 87° 34' 56.59" E	39.2059	35	12.97	12.84	99	12.77	98.5	12.32	95	0.07	0.5
ISC4	BPK475A1	BPK475/9	MHOM/NP/2010/BPK475/9	>6	R	-	MIL relapse	P15	July 2010	East Nepal	Sunsari, Rajgung Sinuwari	26° 26' 15.648" N 87° 9' 49.7154" E	44.075	41	14.93	14.6	97.7	14.45	96.7	13.87	92.9	0.15	1
ISC5	BHU568A1	BHU568cl1	MHOM/IN/2009/BHU568 clone 1	9.22174	R	3.34	-	Px+8	May 2009	India	Bihar, Muzzafarpur, Gola Bhagwanpur, Kudhani, Gaushi Khan	26° 07' 18.51'' N 85° 22' 46.59'' E	60.905	53	21.36	20.5	96	20.13	94.2	19.19	89.8	0.37	1.7
ISC5	BHU573A1	BHU573cl3	MHOM/IN/2009/BHU573 clone 3	5.82609	R	6.01	-	Px+8	May 2009	India	Bihar, Sitamadhi	26° 35' 52.94'' N 85° 29' 43.08'' E	75.0962	67	26.15	25.09	95.9	24.62	94.1	23.64	90.4	0.47	1.8
ISC5	BHU575A1	BHU575cl2	MHOM/IN/2009/BHU575 clone 2	4.9413	R	9.47	-	Px+8	May 2009	India	Bihar, Muzaffarpur, Kanti, Kanti, Kishun Nagar	26° 07' 18.51'' N 85° 22' 46.59'' E	37.2312	33	17.2	17.12	99.6	17.06	99.2	15.96	92.8	0.06	0.4
ISC5	BHU782A1	BHU782/0cl2	MHOM/IN/2010/BHU782/0 clone 2	7.28261	R	-	MIL definite cure	Px+3	January 2010	India	Bihar, Motihari, Kehariya, Keshariya, Dherma Mathiya	26° 39' 00.61'' N 84° 54' 16.11'' E	36.018	33	16.54	16.5	99.7	16.46	99.5	15.43	93.3	0.04	0.2
ISC5	BHU796A1	BHU796/0	MHOM/IN/2010/BHU796/0	6.5	R	-	MIL definite cure	Px+1	January 2010	India	Bihar,Muzaffarpur, saraiya, Ajitpur, bahnagari	unknown	55.953	51	21.65	19.63	90.7	18.79	86.8	17.68	81.7	0.83	3.9
ISC5	BPK164A1	BPK164/1cl11	MHOM/NP/2002/BPK164/1 clone 11	>6	R	-	SSG non response	P41(14)	December 2002	West Nepal	Dhanusa, Dharapani	26° 50' 6.81" N 86° 4' 5.85" E	70.8597	63	35.24	34.6	98.2	34.02	96.5	29.4	83.4	0.58	1.6
ISC5	BPK173A1	BPK173/0cl3	MHOM/NP/2002/BPK173/0 clone 3	>6	R	5.79	SSG non response	P19(9)	December 2002	West Nepal	Sarlahi, Pirari	26° 59' 25.36" N 85° 32' 28.45" E	67.7414	59	24.04	22.99	95.7	22.53	93.7	21.41	89.1	0.46	1.9
ISC5	BPK173B2	BPK173/1cl9	MHOM/NP/2002/BPK173/1 clone 9	>6	R	2.13	SSG non response	P22(5)	January 2003	West Nepal	Sarlahi, Pirari	26° 59' 25.36" N 85° 32' 28.45" E	34.2248	30	11.46	11.26	98.3	11.17	97.5	10.75	93.8	0.09	0.8
ISC5	BPK275A1	BPK275/0cl18	MHOM/NP/2003/BPK275/0 clone 18	>6	R	3.63	SSG non response	P45(13)	August 2003	East Nepal	Morang, Schanischare	26° 38' 48.86" N 87° 32' 58.98" E	71.7065	61	24.12	23.98	99.4	23.89	99	23.14	95.9	0.09	0.4
ISC6	BPK085A1	BPK085/0cl8	MHOM/NP/2002/BPK085/0 clone 8	>6	R	-	SSG definite cure	P35(9)	June 2002	East Nepal	Saptari, Kamalpur	26° 42' 9.31" N 86° 53' 18.06" E	80.4587	70	26.9	26.57	98.8	26.39	98.1	25.37	94.3	0.18	0.7
ISC6	BPK288B2	BPK288/0	MHOM/NP/2003/BPK288/0	>6	R	-	-	P18	September 2003	East Nepal	Saptari, Sitapur	26° 37' 49.09'' N 86° 46' 10.93'' E	27.4438	24	13.47	13.28	98.6	13.11	97.3	11.52	85.5	0.17	1.2
Ungrouped	BHU592A1	BHU592cl5	MHOM/IN/2009/BHU592 clone 5	7.04348	R	2.5	-	Px+8	June 2009	India	Uttar Pradesh, Mirzapur, Sriniwasdham, Jhinguna, Parampur	26° 39' 00.03'' N 84° 55' 12.00'' E	35.134	32	16.16	16.1	99.6	16.04	99.2	15.06	93.2	0.06	0.4
Ungrouped	BHU744A1	BHU744/0	MHOM/IN/2009/BHU744/0	6	R	-	-	Px+3	November 2009	India	Bihar,Muzaffarpur	unknown	58.17	54	20.11	19.52	97	19.23	95.6	18.33	91.1	0.29	1.4
Ungrouped	BHU764A1	BHU764/0cl1	MHOM/IN/2009/BHU764/0 clone 1	6.28261	R	-	MIL definite cure	Px+3	December 2009	India	Bihar, Muzaffarpur, Binda, Mushari	26° 07' 18.51'' N 85° 22' 46.59'' E	35.0495	32	16.04	16	99.7	15.96	99.5	15.01	93.6	0.03	0.2
ISC4	BPK087A1	BPK087/0cl11	MHOM/NP/2002/BPK087/0 clone 11	3.32761	R*	4.51	SSG definite cure	P23(11)	June 2002	East Nepal	Morang, Bhodaha	26° 29' 8.97" N 87° 20' 11.93" E	40.0073	36	13.38	13.19	98.6	13.1	97.9	12.57	93.9	0.09	0.7
ISC4	BPK455B2	BPK455/5cl3	MHOM/NP/2010/BPK455/5 clone 3	3.17	R*	-	MIL relapse	P36(5)	January 2010	East Nepal	Morang, Sundarpur	26°39'30.04"N 87°18'56.17"E	19.4467	17	9.74	9.61	98.6	9.49	97.5	8.18	84	0.11	1.2
ISC5	BHU569A1	BHU569cl1	MHOM/IN/2009/BHU569 clone 1	4.47826	R*	4.78	-	Px+7	May 2009	India	Bihar, Muzaffarpur, Balour, Kudhani, Thateya Sarif	26° 07' 18.51'' N 85° 22' 46.59'' E	35.0874	31	16.46	16.36	99.4	16.27	98.8	15.04	91.4	0.09	0.5
ISC6	BPK513A1	BPK513/0cl8	MHOM/NP/2010/BPK513/0 clone 8	3.95557	R*	-	MIL relapse	P33(9)	January 2010	East Nepal	Saptari, Odhara	26°41'16.27"N 86°56'24.17"E	34.2317	31	15.84	15.16	95.7	14.85	93.7	14.35	90.6	0.31	1.9
Ungrouped	BHU572A1	BHU572cl3	MHOM/IN/2009/BHU572 clone 3	3.30652	R*	3.97	-	Px+8	May 2009	India	Bihar, Muzaffarpur, Saraiya, Sahebganj, Saraiya	26° 07' 18.51'' N 85° 22' 46.59'' E	38.0468	34	17.57	17.49	99.6	17.43	99.2	16.32	92.9	0.07	0.4
Ungrouped	BHU574A1	BHU574cl4	MHOM/IN/2009/BHU574 clone 4	3.75435	R*	12.59	-	Px+7	February 2009	India	Bihar, Muzaffarpur (no more specified)	26° 07' 18.51'' N 85° 22' 46.59'' E	33.4156	30	15.67	15.57	99.4	15.48	98.8	14.34	91.5	0.09	0.6
Ungrouped	BHU770A1	BHU770/0cl1	MHOM/IN/2009/BHU770/0 clone 1	3.33043	R*	-	MIL definite cure	Px+3	December 2009	India	Bihar, Muzaffarpur, Mohamada, Baruraj, Mohamada	26° 07' 18.51'' N 85° 22' 46.59'' E	37.7658	34	17.14	17.09	99.7	17.06	99.5	16.16	94.3	0.04	0.2
ISC1	BPK026A1	BPK026/0cl5	MHOM/NP/2002/BPK026/0 clone 5	1.34607	S	1.7	SSG definite cure	P30(20)	March 2002	North Nepal	Bhojpur, Bastim	27° 6' 38.57" N 87° 6' 52.10" E	42.0241	36	16.04	14.56	90.7	13.88	86.5	13.24	82.5	0.68	4.2
ISC1	BPK031A1	BPK031/0cl12	MHOM/NP/2002/BPK031/0 clone 12	0.302719	S	-	SSG definite cure	P29(17)	March 2002	East Nepal	Morang, Bhoctani	26° 48' 14.84" N 87° 26' 50.8" E	59.5048	51	31.33	30.76	98.2	30.24	96.5	25.72	82.1	0.52	1.7
ISC10	BHU816A1	BHU816/1	MHOM/IN/2010/BHU816/1	0.73	S	3.2114	MIL unknown	Px+1	February 2010	India	Bihar,Muzaffarpur,Minapur, Tnaraha, Koyali Baraw	unknown	61.152	56	20.48	20.32	99.2	20.22	98.7	19.33	94.4	0.1	0.5
ISC3	BPK067A1	BPK067/0cl2	MHOM/NP/2002/BPK067/0 clone 2	0.555251	S	8.5	-	P26(8)	June 2002	East Nepal	Morang, Sundarpur	26°39'30.04"N 87°18'56.17"E	52.5594	47	18.9	17.75	93.9	17.22	91.1	16.52	87.4	0.53	2.8
ISC4	BPK025A1	BPK025/0cl1	MHOM/NP/2002/BPK025/0 clone 1	0.285714	S	-	SSG definite cure	P30(9)	March 2002	East Nepal	Sunsari, Chandbela	26°37'3.71"N 87°14'41.82"E	52.694	46	25.82	25.44	98.5	25.1	97.2	22.07	85.5	0.34	1.3
ISC4	BPK029A1	BPK029/0cl6	MHOM/NP/2002/BPK029/0 clone 6	0.40218	S	-	SSG definite cure	P21(7)	March 2002	East Nepal	Sunsari, Purwa Kusaha	26°37'28.93"N 87° 6'26.43"E	89.3495	79	45.77	44.87	98	44.08	96.3	37.43	81.8	0.79	1.7
ISC4	BPK080A1	BPK080/0cl1	MHOM/NP/2002/BPK080/0 clone 1	0.604675	S	-	SSG relapse	P22(9)	June 2002	East Nepal	Sunsari, Ithahari	26° 39' 50.03'' N 87° 16' 18.21'' E	81.2834	70	27.93	27.05	96.8	26.66	95.4	25.58	91.6	0.39	1.4
ISC4	BPK081A1	BPK081/0cl8	MHOM/NP/2002/BPK081/0 clone 8	0.417501	S	1.9	SSG definite cure	Px+15(4)	June 2002	East Nepal	Sunsari, Pakali	26° 40′ 48″ N 87° 13′ 48″ E	46.6782	43	21.21	21.11	99.5	21.01	99.1	19.55	92.2	0.09	0.4
ISC4	BPK091A1	BPK091/0cl9	MHOM/NP/2002/BPK091/0 clone 9	0.339221	S	7.3	SSG definite cure	P37(4)	June 2002	East Nepal	Sunsari, Itahari	26° 43' 4.71" N 87° 17' 43.64" E	60.0861	54	30.15	29.33	97.3	28.65	95	25.92	86	0.68	2.3
ISC4	BPK206A1	BPK206/0cl10	MHOM/NP/2003/BPK206/0 clone 10	1	S	8.01	SSG definite cure	unknown	April 2003	East Nepal	Sunsari, Ithahari	26° 39' 50.03'' N 87° 16' 18.21'' E	69.0879	61	23.4	22.83	97.6	22.52	96.2	21.69	92.7	0.31	1.3
ISC4	BPK298A1	BPK298/0cl8	MHOM/NP/2003/BPK298/0 clone 8	1.17813	S	4.2	SSG definite cure	P31(10)	September 2003	East Nepal	Sunsari, Ithahari	26° 39' 50.03'' N 87° 16' 18.21'' E	35.2918	31	12.62	11.96	94.8	11.64	92.2	11.11	88	0.33	2.6
ISC4	BPK471A1	BPK471/7	MHOM/NP/2010/BPK471/7	0.59	S	-	MIL relapse	P13	May 2010	East Nepal	Sunsari, Rajgung Sinuwari	26° 26' 15.648" N 87° 9' 49.7154" E	43.7794	39	15.04	14.54	96.7	14.3	95.1	13.78	91.6	0.24	1.6
ISC4	BPK496A1	BPK496/0	MHOM/NP/2009/BPK496/0	0.828	S	2	MIL definite cure	P19	November 2009	East Nepal	Morang, Sundarpur	26°39'30.04"N 87°18'56.17"E	36.9801	33	16.55	16.3	98.5	16.18	97.8	15.78	95.4	0.12	0.7
ISC4	BPK501A1	BPK501/0	MHOM/NP/2009/BPK501/0	1.36	S	-	MIL definite cure	P16	November 2009	East Nepal	Morang, Sundarpur	26° 38' 46.4274" N 87° 18' 20.1594" E	51.5521	46	17.25	16.98	98.5	16.86	97.8	16.23	94.1	0.12	0.7
ISC4	BPK514A1	BPK514/0	MHOM/NP/2010/BPK514/0	0.91	S	11.38	MIL relapse	P12	February 2010	East Nepal	Morang, Gacchiya	unknown	37.4785	35	16.65	16.46	98.9	16.37	98.3	15.97	95.9	0.09	0.6
ISC5	BHU741A1	BHU741/1cl1	MHOM/IN/2009/BHU741/1 clone 1	0.0956522	S	-	MIL definite cure	Px+6	November 2009	India	Bihar, Muzaffarpur, Saraiya, Sahebganj, Nirpur Sarayiya	26° 07' 18.51'' N 85° 22' 46.59'' E	34.3077	30	15.4	15.39	100	15.38	99.9	14.7	95.5	0.01	0
ISC5	BHU777A1	BHU777/0cl1	MHOM/IN/2009/BHU777/0 clone 1	0.721739	S	-	MIL definite cure	Px+3	December 2009	India	Bihar, Muzaffarpur, Bakhara, Saraiya, Dhanrajpur	26° 07' 18.51'' N 85° 22' 46.59'' E	37.228	33	16.77	16.76	99.9	16.75	99.9	15.97	95.2	0.01	0.1
ISC6	BPK178A1	BPK178/0cl3	MHOM/NP/2002/BPK178/0 clone 3	1.5249	S	8.5	SSG definite cure	P25(8)	December 2002	East Nepal	Sunsari, Inaruwa	26° 36' 50.39'' N 87°10'18.45'' E	45.2035	41	16.98	15.55	91.6	14.88	87.6	14.21	83.7	0.67	3.9
ISC6	BPK282B2	BPK282/0cl4	MHOM/NP/2003/BPK282/0 clone 4	1	S	3.07	SSG definite cure	P34(13)	August 2003	East Nepal	Sunsari, Inaruwa	26° 36' 50.39'' N 87°10'18.45'' E	70.8597	63	24.33	23.75	97.6	23.48	96.5	22.31	91.7	0.28	1.1
ISC6	BPK486A1	BPK486/7	MHOM/NP/2010/BPK486/7	2	S	-	MIL relapse	P19	June 2010	East Nepal	Saptari, Odhara	26° 44' 6.6834" N 86° 57' 51.624" E	80.8596	72	27.79	26.95	97	26.56	95.5	25.45	91.6	0.39	1.4
ISC6	BPK500A1	BPK500/0	MHOM/NP/2009/BPK500/0	1.19	S	2.51	MIL definite cure	P16	November 2009	East Nepal	Saptari, Odhara	26° 44' 6.6834" N 86° 57' 51.624" E	50.4101	46	22.61	22.25	98.4	22.08	97.7	21.48	95	0.17	0.8
ISC9	BPK294A1	BPK294/0cl1	MHOM/NP/2003/BPK294/0 clone 1	0.889404	S	2.96	SSG definite cure	P22(7)	September 2003	West Nepal	Siraha, Bishnupur	26° 44' 19.82" N 86° 17' 42" E	61.7284	53	22.09	20.91	94.7	20.36	92.1	19.46	88.1	0.56	2.5
Ungrouped	BHU581A1	BHU581cl2	MHOM/IN/2009/BHU581 clone 2	1.41304	S	-	-	Px+9	May 2009	India	Bihar, Muzaffarpur	26° 07' 18.51'' N 85° 22' 46.59'' E	37.5703	34	17.37	17.29	99.6	17.23	99.2	16.11	92.8	0.07	0.4
Ungrouped	BPK035A1	BPK035/0cl1	MHOM/NP/2002/BPK035/0 clone 1	0.404168	S	-	SSG relapse	P30(12)	April 2002	East Nepal	Saptari, Bhagani	26° 42' 13.19" N 86° 56' 34.66" E	59.7502	53	23.03	20.82	90.4	19.82	86.1	18.81	81.7	1	4.3
Ungrouped	BPK043A1	BPK043/0cl2	MHOM/NP/2002/BPK043/0 clone 2	0.131618	S	7.2	SSG definite cure	P32(11)	April 2002	East Nepal	Sunsari, Chatra	26° 51' 00.58'' N 87° 10' 00.00'' E	30.2148	27	11.64	10.5	90.3	9.99	85.8	9.5	81.6	0.52	4.4
Supplementary Table S1. DNA samples and their origin. DNA samples are ordered according to their classification into genetic populations as described in the materials and methods section. The number after the last forward slash in the strain name indicates when the sample was isolated from the patient in terms of months after onset of a one-month treatment. Patients were followed up for 12 months…
