# Supplementary material for: Evolutionary genomics of epidemic visceral leishmaniasis in the Indian subcontinent
Source: eLife. 2016 Mar 22;5:e12613. doi: 10.7554/eLife.12613 (PMC4811772; doi:10.7554/eLife.12613)
Supplement: Supplementary file 2. — The 'LV9+JPCM5-191 lineage' refers to homozygous SNPs occurring in the core population ancestral branch only since its divergence with LV9 and JPCM5. The 'ISC1-191 lineage' refers to fixed homozygous SNPs between all of the core population and all of ISC1. The 'ISC2-183 lineage' refers to fixed homozygous SNPs between ISC2 (Bangladesh) and ISC3/4/5/6/7/8/9/10 and ungrouped isolates (India or Nepal). (b) Number of SNPs unique to each population or lineage. SNPs were determined as unique where their intraspecific frequency was >0.95 and <0.05 in all other samples (excluding ungrouped samples). The number of samples did not reflect the number of SNPs or haplotypes: haplotype diversity was >0.99 for all groups except ISC7 (0.34). (c) Genes ordered by ID with two or more SNPs and π/kb>1. The non-synonymous variant V185M in a NADH-flavin oxidoreductase/NADH oxidase gene (LdBPK_120730) was present here in the ISC1/2/3 as well as previously being observed in Kenyan L. donovani (Downing et al., 2012). 956 genes had at least one SNP, of which 566 had SNPs that were not singletons. Only 63 genes contain ≥2 SNPs and 12 genes contain ≥3 SNPs. (d) Mean numbers of SNP differences within and between groups. Rows and columns denote comparisons: within populations, the mean number of SNPs between strain pairs (π) is shown; and between populations, the mean number of SNPs between samples from each population is given. Within the core population, there was an excess of singletons (Tajima’s D=-2.2, p<0.01, Fu and Li's D=-0.78, Fu and Li’s F=-1.87: the values were the same with either JPCM5 or LV9 as the outgroup). 62.6% of SNPs occurred in one sample only and the correlation of the number of homozygous and heterozygous SNPs per sample was small (r2=0.005). 291 distinct haplotypes out of a maximum possible of 382 were resolved in the phased SNPs, with a resulting haplotype diversity (Hd) of 0.994. Nepalese samples were on average more diverse compared to the Indian ones (π=84.3 per Mb vs [file elife-12613-supp2.xlsx]

## Sheet: table a
Group	Core population	LV9	JPCM5	LV9+JPCM5-191 lineage	ISC1-191 lineage	ISC2-183 lineage
Total	2418	101812	111553	55857	45743	155
CDS	1125	36813	41058	20454	17639	70
Noncoding	1293	64999	70495	35402	28104	85
Nonsynonymous	749	18417	21055	10504	9287	45
Synonymous	376	18396	20003	9950	8357	25
N/S ratio	1.99	1	1.05	1.06	1.11	1.8
%CDS	46.5	36.2	36.8	36.7	38.6	45.2
%nonsyn	31	18.1	18.9	18.8	20.5	29

## Sheet: table b
Group	Number of samples	Unique samples	Total SNPs	Unique SNPs	Unique SNPs: nonsynonymous	Unique SNPs: synonymous
ISC2	8	8	112	97	29	13
ISC3	9	9	227	25	9	3
ISC4	28	28	256	50	13	15
ISC5	53	41	284	33	8	3
ISC6	28	28	109	31	6	5
ISC7	21	3	2	20	6	2
ISC8	8	7	98	-	-	-
ISC9	12	12	350	3	0	1
ISC10	4	4	49	34	7	2
ungrouped	21	21	502	-	-	-

## Sheet: table c
Gene ID	Sites	SNPs	Singletons	π/kb	θ/kb	Gene product
LdBPK_111040	2444	7	4	1.29	0.49	Conserved hypothetical protein
LdBPK_120730	1097	2	0	1.11	0.31	NADH:flavin oxidoreductase/NADH oxidase
LdBPK_160770	1751	2	2	1.17	0.2	Conserved hypothetical protein
LdBPK_170570	3092	2	2	1.04	0.11	Hypothetical protein
LdBPK_181160	1097	3	2	1.01	0.47	Conserved hypothetical protein
LdBPK_190140	842	2	0	1.85	0.41	Mitogen-activated protein kinase
LdBPK_201170	809	2	1	3.9	0.42	Conserved hypothetical protein
LdBPK_280350	1967	6	2	1.77	0.52	Conserved hypothetical protein
LdBPK_292530	2528	2	0	1.23	0.14	Conserved hypothetical protein
LdBPK_310580	989	2	2	2.13	0.35	Mevalonate kinase
LdBPK_310780	893	2	0	1.32	0.38	Hypothetical protein
LdBPK_323780	818	2	0	1.36	0.42	Conserved hypothetical protein
LdBPK_330820	1262	2	1	1.63	0.27	Conserved hypothetical protein
LdBPK_350370	1217	7	4	3.51	0.99	ATP-dependent DEAD-box RNA helicase
LdBPK_353150	2753	10	5	3.47	0.62	ATP-dependent RNA helicase

## Sheet: table d
Group	ISC2	ISC3	ISC4	ISC5	ISC6	ISC7	ISC8	ISC9	ISC10	ungrouped
ISC2	28.6	179.6	189.1	174	179.2	179.9	178.7	190.9	183.8	177.9
ISC3		50	128	112.3	117.6	118.2	116.9	127.3	120.4	115.7
ISC4			18.9	116.3	121.6	122.3	121	131.1	124.4	111
ISC5				21	103.8	104.5	103.2	115.5	108.7	94.1
ISC6					12.2	51.6	50.1	104.9	97.4	83.1
ISC7						1.8	39.1	105.5	98.2	82
ISC8							33.3	104.2	96.9	81.5
ISC9								27.2	87.6	106.5
ISC10									81	101.9
ungrouped										89.3

## Sheet: table e
Group	ISC2	ISC3	ISC4	ISC5	ISC6	ISC7	ISC8
ISC3	0.32
ISC4	0.322	0.184
ISC5	0.247	0.128	0.146
ISC6	0.399	0.213	0.221	0.152
ISC7	0.603	0.32	0.31	0.205	0.174
ISC8	0.423	0.213	0.222	0.147	0.087	0.112
ISC9+ISC10	0.171	0.076	0.093	0.066	0.073	0.094	0.063

## Sheet: table f
	Population					admixture proportion
Outgroup	A	B				From B	From ISC5
ISC2	ISC7		ISC6	0.68	1.26	0.46	0.54
	ISC6		ISC7	0.74	1.26	0.41	0.59
ISC3	ISC7		ISC6	0.71	1.26	0.44	0.56
	ISC6		ISC7	0.77	1.26	0.39	0.61
ISC4	ISC7		ISC6	0.69	1.26	0.45	0.55
	ISC6		ISC7	0.75	1.26	0.41	0.59

## Sheet: table g
Chr	Position	Type	Effect	Gene ID	Gene Product
9	585924	5'UTR		LdBPK_091640	Conserved hypothetical protein
10	406604	3'UTR		LdBPK_100940	FKBP type peptidyl prolyl cis trans
11	336279	Synonymous	S1123	LdBPK_110860	Conserved hypothetical protein
16	130313	Nonsynonymous	R77K	LdBPK_160390	Tubulin tyrosine ligase
16	182296	Synonymous	E62	LdBPK_160520	Conserved hypothetical protein
16	397599			-
16	650417	5'UTR		LdBPK_161660	Conserved hypothetical protein
18	256487			-
21	731389	Nonsynonymous	R65C	LdBPK_212080	Cytochrome c oxidase subunit VI
24	859893	5'UTR		LdBPK_242370	TFIIH basal transcription factor Complex RAD3/XPD protein
25	366885	Nonsynonymous	T3039I	LdBPK_251010	dynein heavy chain
26	904694	5'UTR		LdBPK_262370	Conserved hypothetical protein
27	753207	5'UTR		LdBPK_271820	Conserved hypothetical protein
29	241574	3'UTR		LdBPK_290640	ATP binding cassette protein subfamily A ABC transporter
30	245385	Nonsynonymous	G184E	LdBPK_300830	Mitochondrial oligo U binding protein
33	1303756	3'UTR		LdBPK_333120	Conserved hypothetical protein
35	101736	3'UTR		LdBPK_350380	Conserved hypothetical protein
35	1059332	Nonsynonymous	S83F	LdBPK_352550	Conserved hypothetical protein
35	1387490	Nonsynonymous	T248A	LdBPK_353410	Conserved hypothetical protein
36	1489231			-

## Sheet: table h
Chr	Position	Type	Effect	Gene ID	Gene Product
4	337729	Nonsynonymous	A113V	LdBPK_040850	Rhomboid-like protein serine peptidase Clan Sfamily S54	*
6	279131			-
7	383016	Synonymous	V160	LdBPK_070930	Phosphoacetylglucosamine mutase	*
8	284923	Nonsynonymous	A659V	LdBPK_080670	protein kinase
9	417791			-
11	447757			-
12	128965	Nonsynonymous	Y1230C	LdBPK_120275	Conserved hypothetical protein
13	345683	5'UTR	-	LdBPK_130970	Hypothetical protein
14	579004	5'UTR	-	LdBPK_141430	Conserved hypothetical protein
16	690776	Nonsynonymous	Y1214C	LdBPK_161760	Conserved hypothetical protein	*
20	606613
21	412303	Synonymous	P251	LdBPK_211240	Hypothetical protein	*
23	62859
24	26882	Nonsynonymous	A150V	LdBPK_240130	Ankyrin/TPR repeat protein	*
25	702972	Nonsynonymous	A61E	LdBPK_251890	Conserved hypothetical protein	*
25	833936	5'UTR	-	LdBPK_252390	Conserved hypothetical protein
26	743394			-
26	943103			-
27	681727	3'UTR	-	LdBPK_271670	Conserved hypothetical protein
28	397634	3'UTR	-	LdBPK_281150	Conserved hypothetical protein
29	1027694	3'UTR	-	LdBPK_292380	Hypothetical protein
32	357021	Nonsynonymous	V125L	LdBPK_320990	Conserved hypothetical protein	*
32	849195	3'UTR	-	LdBPK_322300	Conserved hypothetical protein
33	1240250			-
34	684395			-
35	1257940			-
35	1439318			-
35	1619958	5'UTR	-	LdBPK_354080	ATP dependent RNA helicase
35	1773762	Nonsynonymous	A54T	LdBPK_354470	Conserved hypothetical protein	*
36	273712	5'UTR	-	LdBPK_360820	Conserved hypothetical protein
36	886126	Synonymous	T347	LdBPK_362330	Conserved hypothetical protein	*
36	2266023			-

## Sheet: table i
Chr	Position	Ref	Var	Type	Effect	Gene ID	Gene Product
Ld02	234058	G	A			-
Ld10	306657	G	A	3'UTR		LdBPK_100670	Conserved hypothetical protein
Ld17	580902	G	A	5'UTR		LdBPK_171330	Conserved hypothetical protein
Ld18	587620	A	G	Nonsynonymous	T170A	LdBPK_181340	Conserved hypothetical protein
Ld20	140660	G	A	ta		-
Ld20	2947	C	A	Nonsynonymous	V241L	LdBPK_130920	Conserved hypothetical protein
Ld27	555637	A	G	Synonymous	R355	LdBPK_271410	Conserved hypothetical protein
Ld28	591697	G	A			-
Ld29	817625	A	C			-
Ld31	1039732	G	A	5'UTR		LdBPK_312160	Hypothetical protein
Ld32	974626	G	A	3'UTR		LdBPK_322610	Conserved hypothetical protein
Ld33	906971	T	C	5'UTR		LdBPK_332380	Conserved hypothetical protein
Ld34	1598870	C	T	Nonsynonymous	A1273V	LdBPK_343940	Conserved hypothetical protein
Ld34	619640	T	G	Nonsynonymous	Y1464S	LdBPK_341470	Conserved hypothetical protein
Ld35	553575	G	A	5'UTR		LdBPK_351280	Conserved hypothetical protein
Ld36	82493	G	A	5'UTR		LdBPK_360290	Conserved hypothetical protein

## Sheet: table j
Chr	Unmasked sites	SNPs	LD (r2)		Mutations		% Het SNPs	Het SNPs per 100kb
			Mean	SD	hom	het
1	271944	22	0.1	0.29	51	15	22.7	7
2	303545	28	0.46	0.49	282	38	11.9	16.1
3	384646	28	0.22	0.41	493	33	6.3	9.9
4	469184	39	0.34	0.47	308	40	11.5	10.4
5	443757	43	0.42	0.49	207	101	32.8	27.1
6	513600	31	0.07	0.25	219	49	18.3	11.1
7	597594	50	0.13	0.33	276	47	14.6	10
8	498076	30	0.14	0.34	137	41	23	11.1
9	577443	44	0.38	0.48	115	71	38.2	14.7
10	537787	41	0.15	0.35	86	34	28.3	7.8
11	572258	53	0.39	0.49	198	51	20.5	11.5
12	537938	39	0.35	0.47	176	41	18.9	10
13	644514	71	0.3	0.45	403	64	13.7	11.9
14	639799	41	0.33	0.47	132	59	30.9	11.8
15	613057	33	0.34	0.47	204	20	8.9	4
16	692675	52	0.27	0.44	448	40	8.2	7.1
17	660494	33	0.29	0.45	87	47	35.1	8.6
18	716111	56	0.34	0.47	545	52	8.7	9
19	686333	51	0.27	0.44	184	420	69.5	79.8
20	747321	44	0.35	0.47	292	57	16.3	9.3
21	755091	49	0.2	0.4	136	76	35.8	12
22	704461	38	0.21	0.41	68	30	30.6	5.7
23	783272	56	0.22	0.41	625	79	11.2	12.5
24	877124	59	0.32	0.46	195	59	23.2	8.1
25	897883	63	0.33	0.47	268	66	19.8	8.7
26	1058259	67	0.27	0.44	348	50	12.6	5.5
27	1024085	54	0.19	0.39	481	95	16.5	14.8
28	1171725	83	0.34	0.47	451	93	17.1	9.4
29	1258350	81	0.31	0.46	772	102	11.7	10.2
30	1374157	111	0.28	0.44	1077	114	9.6	10
31	1531288	206	0.58	0.49	683	562	45.1	47.7
32	1559911	127	0.3	0.45	1157	162	12.3	12
33	1453978	101	0.22	0.41	647	122	15.9	10.1
34	1714780	123	0.33	0.47	628	126	16.7	8.9
35	2095754	165	0.3	0.45	1245	235	15.9	13.9
36	2703485	206	0.31	0.46	1523	309	16.9	13.3
Genome	32071679	2418	0.29	0.43	15147	3600	19.2	7.5

[truncated: 10 more sheets: table k, table l, table m, table n, table o, table p , table q, table r , table s, table t]
